# Supplementary material for: Crystal structure of 4-(2-meth­oxy­phen­yl)piper­azin-1-ium 3,5-dintrosalicylate
Source: Acta Crystallogr E Crystallogr Commun. 2022 Jul 12;78(Pt 8):774–8. doi: 10.1107/S2056989022006831 (PMC9361365; doi:10.1107/S2056989022006831)
Supplement: Supplementary file 1 [file e-78-00774-sup1.cif]

##############################################################################
#                                                                            #
# This CIF contains the data in a paper accepted for publication in          #
# Acta Crystallographica Section E. It conforms to the requirements of       #
# Notes for Authors for Acta Crystallographica Section E, and has been       #
# peer reviewed under the auspices of the IUCr Commission on Journals.       #
#                                                                            #
# Full details of the Crystallographic Information File format               #
# are given in the paper "The Crystallographic Information File (CIF):       #
# a New Standard Archive File for Crystallography" by S. R. Hall, F. H.      #
# Allen and I. D. Brown [Acta Cryst. (1991), A47, 655-685].                  #
#                                                                            #
# The current version of the core CIF dictionary is obtainable from          #
# ftp://ftp.iucr.org/pub/cif_core.dic.                                       #
#                                                                            #
# Software is freely available for graphical display of the structure(s)     #
# in this CIF. For information consult the CIF software page                 #
# http://www.iucr.org/resources/cif/software.                                #
#                                                                            #
# This file may be used for bona fide research purposes within the           #
# scientific community so long as proper attribution is given to the journal # 
# article from which it was obtained.                                        #
#                                                                            #
##############################################################################
data_I
_audit_creation_method     'SHELXL-2018/3'
_chemical_name_systematic
;
4-(2-Methoxyphenyl)piperazin-1-ium 2-carboxy-4,6-dinitrophenolate
;
_chemical_name_common
;
1-(2-Methoxyphenyl)piperazinium 3,5-dintrosalicylate
;
_chemical_formula_moiety     'C7 H3 N2 O7, C11 H17 N2 O'
_chemical_formula_sum     'C18 H20 N4 O8'
_chemical_formula_iupac     'C11 H17 N2 O+ , C7 H3 N2 O7-'
_chemical_formula_weight     420.38
_chemical_melting_point     ?
_space_group_crystal_system     triclinic
_space_group_name_H-M_alt     'P -1'
_space_group_name_Hall     '-P 1'
loop_
    _space_group_symop_operation_xyz
    'x, y, z'
    '-x, -y, -z'
_cell_length_a     7.3729(6)
_cell_length_b     8.4842(7)
_cell_length_c     15.5411(13)
_cell_angle_alpha     88.954(4)
_cell_angle_beta     81.333(4)
_cell_angle_gamma     89.352(3)
_cell_volume     960.85(14)
_cell_formula_units_Z     2
_cell_measurement_reflns_used     3479
_cell_measurement_theta_min     2.65
_cell_measurement_theta_max     21.40
_cell_measurement_temperature     296(2)
_exptl_crystal_description     'BLOCK'
_exptl_crystal_colour     'yellow'
_exptl_crystal_size_max     0.180
_exptl_crystal_size_mid     0.150
_exptl_crystal_size_min     0.100
_exptl_crystal_density_diffrn     1.453
_exptl_crystal_density_meas     ?
_exptl_crystal_density_method     ?
_exptl_crystal_F_000     440
_exptl_absorpt_coefficient_mu     0.116
_exptl_absorpt_correction_type     multi-scan
_exptl_absorpt_process_details
;
(SADABS; Bruker, 2012)
;
_exptl_absorpt_correction_T_min     0.6079
_exptl_absorpt_correction_T_max     0.7452
_diffrn_ambient_temperature     296(2)
_diffrn_radiation_type     MoK\a
_diffrn_radiation_wavelength     0.71073
_diffrn_radiation_source     'fine-focus sealed tube'
_diffrn_radiation_monochromator     graphite
_diffrn_measurement_device_type     'Bruker Kappa APEXII'
_diffrn_measurement_method     '\w and \f scan'
_diffrn_detector_area_resol_mean     ?
_diffrn_reflns_number     24028
_diffrn_reflns_av_R_equivalents     0.0840
_diffrn_reflns_av_unetI/netI     0.0580
_diffrn_reflns_theta_min     2.401
_diffrn_reflns_theta_max     25.350
_diffrn_reflns_theta_full     25.242
_diffrn_measured_fraction_theta_max     0.998
_diffrn_measured_fraction_theta_full     1.000
_diffrn_reflns_limit_h_min     -8
_diffrn_reflns_limit_h_max     8
_diffrn_reflns_limit_k_min     -10
_diffrn_reflns_limit_k_max     10
_diffrn_reflns_limit_l_min     -18
_diffrn_reflns_limit_l_max     18
_refine_special_details     ?
_reflns_number_total     3513
_reflns_number_gt     2035
_reflns_threshold_expression     'I > 2\s(I)'
_refine_ls_structure_factor_coef     Fsqd
_refine_ls_matrix_type     full
_refine_ls_R_factor_all     0.1005
_refine_ls_R_factor_gt     0.0480
_refine_ls_wR_factor_gt     0.1108
_refine_ls_wR_factor_ref     0.1395
_refine_ls_goodness_of_fit_ref     1.023
_refine_ls_restrained_S_all     1.023
_refine_ls_number_reflns     3513
_refine_ls_number_parameters     294
_refine_ls_number_restraints     1
_refine_ls_hydrogen_treatment     mixed
_refine_ls_weighting_scheme     calc
_refine_ls_weighting_details
              'w=1/[\s^2^(Fo^2^)+(0.0588P)^2^+0.1844P] where P=(Fo^2^+2Fc^2^)/3'
_atom_sites_solution_hydrogens     mixed
_atom_sites_solution_primary     ?
_atom_sites_solution_secondary     ?
_refine_ls_shift/su_max     0.000
_refine_ls_shift/su_mean     0.000
_refine_diff_density_max     0.226
_refine_diff_density_min     -0.213
_refine_ls_extinction_method
;
SHELXL-2018/3 (Sheldrick 2015b)
;
_refine_ls_extinction_coef     0.050(4)
_refine_ls_extinction_expression
                                  'Fc^*^=kFc[1+0.001xFc^2^\l^3^/sin(2\q)]^-1/4^'
loop_
    _atom_type_symbol
    _atom_type_description
    _atom_type_scat_dispersion_real
    _atom_type_scat_dispersion_imag
    _atom_type_scat_source
    'C' 'C' 0.0033 0.0016
                         'International Tables Vol C Tables 4.2.6.8 and 6.1.1.4'
    'H' 'H' 0.0000 0.0000
                         'International Tables Vol C Tables 4.2.6.8 and 6.1.1.4'
    'N' 'N' 0.0061 0.0033
                         'International Tables Vol C Tables 4.2.6.8 and 6.1.1.4'
    'O' 'O' 0.0106 0.0060
                         'International Tables Vol C Tables 4.2.6.8 and 6.1.1.4'
_computing_data_collection
;
APEX2 (Bruker, 2012)
;
_computing_cell_refinement
;
APEX2 and SAINT (Bruker, 2012)
;
_computing_data_reduction
;
SAINT and XPREP (Bruker, 2012)
;
_computing_structure_solution
;
<i>SHELXT2014/5</i> (Sheldrick, 2015a)
;
_computing_structure_refinement
;
<i>SHELXL2018/3</i> (Sheldrick, 2015b)
;
_computing_molecular_graphics
;
ORTEP-3 for Windows (Farrugia, 2012) and Mercury (Macrae <i>et al.</i>,
2020)
;
_computing_publication_material
;
PLATON (Spek, 2020)
;
loop_
    _atom_site_type_symbol
    _atom_site_label
    _atom_site_fract_x
    _atom_site_fract_y
    _atom_site_fract_z
    _atom_site_U_iso_or_equiv
    _atom_site_adp_type
    _atom_site_calc_flag
    _atom_site_occupancy
    _atom_site_disorder_assembly
    _atom_site_disorder_group
    C C1 0.2780(3) 0.2159(3) 0.07284(15) 0.0394(6) Uani d 1 . .
    C C2 0.3262(3) 0.1599(3) -0.00995(15) 0.0403(6) Uani d 1 . .
    H H2 0.245907 0.096812 -0.034491 0.048 Uiso calc 1 . .
    C C3 0.4942(3) 0.1982(3) -0.05608(14) 0.0381(6) Uani d 1 . .
    C C4 0.6246(3) 0.2917(3) -0.02095(15) 0.0386(6) Uani d 1 . .
    C C5 0.5670(3) 0.3451(3) 0.06598(14) 0.0357(6) Uani d 1 . .
    C C6 0.3973(3) 0.3079(3) 0.11071(15) 0.0402(6) Uani d 1 . .
    H H6 0.362307 0.344693 0.166821 0.048 Uiso calc 1 . .
    C C7 0.6924(4) 0.4410(3) 0.10897(16) 0.0437(6) Uani d 1 . .
    C C8 0.7613(3) 0.7961(3) 0.32628(14) 0.0453(7) Uani d 1 . .
    H H8A 0.714529 0.899464 0.344577 0.054 Uiso calc 1 . .
    H H8B 0.659791 0.734255 0.312652 0.054 Uiso calc 1 . .
    C C9 0.9053(4) 0.8122(3) 0.24697(16) 0.0547(8) Uani d 1 . .
    H H9A 0.851985 0.862088 0.199882 0.066 Uiso calc 1 . .
    H H9B 1.003753 0.878425 0.260013 0.066 Uiso calc 1 . .
    C C10 1.0516(4) 0.5698(3) 0.29246(16) 0.0528(7) Uani d 1 . .
    H H10A 1.157647 0.624708 0.306580 0.063 Uiso calc 1 . .
    H H10B 1.090079 0.464033 0.274758 0.063 Uiso calc 1 . .
    C C11 0.9068(4) 0.5609(3) 0.37158(15) 0.0449(7) Uani d 1 . .
    H H11A 0.804693 0.498591 0.359076 0.054 Uiso calc 1 . .
    H H11B 0.957081 0.510002 0.419258 0.054 Uiso calc 1 . .
    C C12 0.7467(3) 0.7377(3) 0.48169(14) 0.0349(6) Uani d 1 . .
    C C13 0.6760(3) 0.6130(3) 0.53447(15) 0.0438(6) Uani d 1 . .
    H H13 0.686122 0.511151 0.513072 0.053 Uiso calc 1 . .
    C C14 0.5896(4) 0.6383(4) 0.61938(17) 0.0586(8) Uani d 1 . .
    H H14 0.542766 0.553503 0.654172 0.070 Uiso calc 1 . .
    C C15 0.5738(4) 0.7860(4) 0.65120(17) 0.0644(9) Uani d 1 . .
    H H15 0.514640 0.802436 0.707561 0.077 Uiso calc 1 . .
    C C16 0.6448(4) 0.9121(4) 0.60065(18) 0.0572(8) Uani d 1 . .
    H H16 0.634257 1.013138 0.623208 0.069 Uiso calc 1 . .
    C C17 0.7317(3) 0.8895(3) 0.51661(15) 0.0418(6) Uani d 1 . .
    C C18 0.7951(4) 1.1646(3) 0.4922(2) 0.0782(10) Uani d 1 . .
    H H18A 0.667923 1.193863 0.505074 0.117 Uiso calc 1 . .
    H H18B 0.855921 1.233884 0.447752 0.117 Uiso calc 1 . .
    H H18C 0.851231 1.172510 0.543815 0.117 Uiso calc 1 . .
    N N1 0.0996(3) 0.1758(3) 0.12107(14) 0.0552(6) Uani d 1 . .
    O O4A 0.6481(12) 0.2063(16) -0.1968(8) 0.079(3) Uani d 0.65 A 1
    N N3 0.9804(4) 0.6538(3) 0.21950(15) 0.0557(7) Uani d 1 . .
    N N4 0.8428(3) 0.7185(2) 0.39644(11) 0.0368(5) Uani d 1 . .
    O O1 -0.0033(3) 0.0951(3) 0.08644(13) 0.0810(7) Uani d 1 . .
    O O2 0.0596(3) 0.2239(3) 0.19541(13) 0.0777(7) Uani d 1 . .
    O O3 0.4386(3) 0.0337(3) -0.16524(12) 0.0699(6) Uani d 1 . .
    O O5 0.6514(3) 0.4920(2) 0.18265(11) 0.0597(6) Uani d 1 . .
    O O6 0.8538(2) 0.4713(2) 0.06426(11) 0.0584(6) Uani d 1 . .
    O O7 0.7832(2) 0.3284(2) -0.06190(10) 0.0530(5) Uani d 1 . .
    O O8 0.8105(2) 1.0068(2) 0.46251(12) 0.0556(5) Uani d 1 . .
    N N2 0.5361(3) 0.1362(3) -0.14395(14) 0.0514(6) Uani d 1 . .
    O O4B 0.690(2) 0.153(3) -0.1854(16) 0.090(7) Uani d 0.35 A 2
    H H3A 0.891(5) 0.589(4) 0.202(2) 0.087(11) Uiso d 1 . .
    H H3B 1.070(4) 0.674(3) 0.168(2) 0.085(10) Uiso d 1 . .
    H H6A 0.857(5) 0.415(4) -0.002(2) 0.125(13) Uiso d 1 . .
loop_
    _atom_site_aniso_label
    _atom_site_aniso_U_11
    _atom_site_aniso_U_22
    _atom_site_aniso_U_33
    _atom_site_aniso_U_12
    _atom_site_aniso_U_13
    _atom_site_aniso_U_23
    C1 0.0373(14) 0.0422(15) 0.0384(14) -0.0082(11) -0.0043(11) 0.0015(11)
    C2 0.0411(15) 0.0404(15) 0.0405(14) -0.0013(12) -0.0097(12) -0.0042(11)
    C3 0.0407(15) 0.0418(15) 0.0325(13) 0.0016(11) -0.0071(11) -0.0069(11)
    C4 0.0351(14) 0.0442(15) 0.0359(14) -0.0003(12) -0.0030(11) -0.0010(11)
    C5 0.0371(15) 0.0383(14) 0.0317(13) -0.0034(11) -0.0044(11) -0.0012(10)
    C6 0.0443(16) 0.0433(15) 0.0323(13) -0.0018(12) -0.0035(11) -0.0019(11)
    C7 0.0445(16) 0.0525(17) 0.0342(14) -0.0060(13) -0.0057(12) -0.0039(12)
    C8 0.0415(15) 0.0600(17) 0.0341(14) 0.0018(13) -0.0045(12) 0.0008(12)
    C9 0.0509(18) 0.075(2) 0.0384(15) -0.0005(15) -0.0074(13) 0.0067(13)
    C10 0.0530(18) 0.0567(18) 0.0472(16) 0.0080(14) -0.0015(13) -0.0198(13)
    C11 0.0485(16) 0.0438(16) 0.0425(14) -0.0002(12) -0.0063(12) -0.0082(12)
    C12 0.0317(13) 0.0407(14) 0.0329(13) 0.0011(11) -0.0064(10) -0.0044(11)
    C13 0.0420(15) 0.0453(16) 0.0435(15) -0.0025(12) -0.0048(12) 0.0021(12)
    C14 0.0474(17) 0.082(2) 0.0441(17) -0.0007(15) -0.0009(13) 0.0173(16)
    C15 0.059(2) 0.097(3) 0.0361(16) 0.0148(18) -0.0058(14) -0.0090(17)
    C16 0.0563(19) 0.063(2) 0.0547(18) 0.0131(15) -0.0133(15) -0.0260(15)
    C17 0.0377(15) 0.0451(16) 0.0441(15) 0.0018(12) -0.0097(12) -0.0086(12)
    C18 0.069(2) 0.0371(18) 0.135(3) 0.0035(15) -0.034(2) -0.0234(18)
    N1 0.0508(15) 0.0625(16) 0.0497(14) -0.0172(12) 0.0025(12) -0.0061(12)
    O4A 0.062(5) 0.135(8) 0.039(2) -0.029(4) 0.005(3) -0.027(4)
    N3 0.0492(15) 0.0839(19) 0.0336(13) -0.0120(14) -0.0018(12) -0.0168(12)
    N4 0.0427(12) 0.0379(12) 0.0291(10) 0.0057(9) -0.0038(9) -0.0034(8)
    O1 0.0652(14) 0.1054(18) 0.0711(14) -0.0428(13) -0.0005(11) -0.0193(12)
    O2 0.0637(14) 0.1058(18) 0.0572(13) -0.0293(12) 0.0162(11) -0.0244(12)
    O3 0.0679(14) 0.0792(15) 0.0646(13) -0.0108(12) -0.0125(11) -0.0313(11)
    O5 0.0585(12) 0.0813(14) 0.0388(10) -0.0220(10) -0.0024(9) -0.0154(9)
    O6 0.0467(12) 0.0858(15) 0.0409(11) -0.0250(10) 0.0027(9) -0.0117(10)
    O7 0.0413(11) 0.0782(14) 0.0374(10) -0.0139(9) 0.0025(8) -0.0111(9)
    O8 0.0570(12) 0.0373(11) 0.0730(13) -0.0040(9) -0.0105(10) -0.0069(9)
    N2 0.0423(14) 0.0683(17) 0.0439(14) 0.0018(12) -0.0067(12) -0.0136(12)
    O4B 0.048(7) 0.138(16) 0.078(12) -0.028(8) 0.023(7) -0.052(9)
_geom_special_details
;
 All esds (except the esd in the dihedral angle between two l.s. planes)
 are estimated using the full covariance matrix.  The cell esds are taken
 into account individually in the estimation of esds in distances, angles
 and torsion angles; correlations between esds in cell parameters are only
 used when they are defined by crystal symmetry.  An approximate (isotropic)
 treatment of cell esds is used for estimating esds involving l.s. planes.
;
loop_
    _geom_bond_atom_site_label_1
    _geom_bond_atom_site_label_2
    _geom_bond_site_symmetry_2
    _geom_bond_distance
    _geom_bond_publ_flag
    C1 C2 . 1.374(3) ?
    C1 C6 . 1.385(3) ?
    C1 N1 . 1.453(3) ?
    C2 C3 . 1.374(3) ?
    C2 H2 . 0.9300 ?
    C3 C4 . 1.429(3) ?
    C3 N2 . 1.460(3) ?
    C4 O7 . 1.283(3) ?
    C4 C5 . 1.434(3) ?
    C5 C6 . 1.373(3) ?
    C5 C7 . 1.479(3) ?
    C6 H6 . 0.9300 ?
    C7 O5 . 1.225(3) ?
    C7 O6 . 1.309(3) ?
    C8 N4 . 1.465(3) ?
    C8 C9 . 1.506(3) ?
    C8 H8A . 0.9700 ?
    C8 H8B . 0.9700 ?
    C9 N3 . 1.492(4) ?
    C9 H9A . 0.9700 ?
    C9 H9B . 0.9700 ?
    C10 N3 . 1.487(3) ?
    C10 C11 . 1.503(3) ?
    C10 H10A . 0.9700 ?
    C10 H10B . 0.9700 ?
    C11 N4 . 1.452(3) ?
    C11 H11A . 0.9700 ?
    C11 H11B . 0.9700 ?
    C12 C13 . 1.384(3) ?
    C12 C17 . 1.403(3) ?
    C12 N4 . 1.416(3) ?
    C13 C14 . 1.395(3) ?
    C13 H13 . 0.9300 ?
    C14 C15 . 1.353(4) ?
    C14 H14 . 0.9300 ?
    C15 C16 . 1.376(4) ?
    C15 H15 . 0.9300 ?
    C16 C17 . 1.381(3) ?
    C16 H16 . 0.9300 ?
    C17 O8 . 1.367(3) ?
    C18 O8 . 1.422(3) ?
    C18 H18A . 0.9600 ?
    C18 H18B . 0.9600 ?
    C18 H18C . 0.9600 ?
    N1 O1 . 1.217(3) ?
    N1 O2 . 1.225(3) ?
    O4A N2 . 1.225(8) ?
    N3 H3A . 0.94(4) ?
    N3 H3B . 0.97(3) ?
    O3 N2 . 1.215(3) ?
    O6 H6A . 1.13(4) ?
    O7 H6A . 1.38(4) ?
    N2 O4B . 1.228(13) ?
loop_
    _geom_angle_atom_site_label_1
    _geom_angle_atom_site_label_2
    _geom_angle_atom_site_label_3
    _geom_angle_site_symmetry_1
    _geom_angle_site_symmetry_3
    _geom_angle
    _geom_angle_publ_flag
    C2 C1 C6 . . 121.0(2) ?
    C2 C1 N1 . . 119.0(2) ?
    C6 C1 N1 . . 120.0(2) ?
    C3 C2 C1 . . 119.3(2) ?
    C3 C2 H2 . . 120.4 ?
    C1 C2 H2 . . 120.4 ?
    C2 C3 C4 . . 122.8(2) ?
    C2 C3 N2 . . 116.5(2) ?
    C4 C3 N2 . . 120.7(2) ?
    O7 C4 C3 . . 124.4(2) ?
    O7 C4 C5 . . 120.4(2) ?
    C3 C4 C5 . . 115.3(2) ?
    C6 C5 C4 . . 121.2(2) ?
    C6 C5 C7 . . 119.1(2) ?
    C4 C5 C7 . . 119.7(2) ?
    C5 C6 C1 . . 120.5(2) ?
    C5 C6 H6 . . 119.8 ?
    C1 C6 H6 . . 119.8 ?
    O5 C7 O6 . . 120.0(2) ?
    O5 C7 C5 . . 123.1(2) ?
    O6 C7 C5 . . 116.8(2) ?
    N4 C8 C9 . . 109.1(2) ?
    N4 C8 H8A . . 109.9 ?
    C9 C8 H8A . . 109.9 ?
    N4 C8 H8B . . 109.9 ?
    C9 C8 H8B . . 109.9 ?
    H8A C8 H8B . . 108.3 ?
    N3 C9 C8 . . 110.1(2) ?
    N3 C9 H9A . . 109.6 ?
    C8 C9 H9A . . 109.6 ?
    N3 C9 H9B . . 109.6 ?
    C8 C9 H9B . . 109.6 ?
    H9A C9 H9B . . 108.1 ?
    N3 C10 C11 . . 110.8(2) ?
    N3 C10 H10A . . 109.5 ?
    C11 C10 H10A . . 109.5 ?
    N3 C10 H10B . . 109.5 ?
    C11 C10 H10B . . 109.5 ?
    H10A C10 H10B . . 108.1 ?
    N4 C11 C10 . . 109.9(2) ?
    N4 C11 H11A . . 109.7 ?
    C10 C11 H11A . . 109.7 ?
    N4 C11 H11B . . 109.7 ?
    C10 C11 H11B . . 109.7 ?
    H11A C11 H11B . . 108.2 ?
    C13 C12 C17 . . 118.0(2) ?
    C13 C12 N4 . . 123.3(2) ?
    C17 C12 N4 . . 118.6(2) ?
    C12 C13 C14 . . 120.8(2) ?
    C12 C13 H13 . . 119.6 ?
    C14 C13 H13 . . 119.6 ?
    C15 C14 C13 . . 120.1(3) ?
    C15 C14 H14 . . 119.9 ?
    C13 C14 H14 . . 119.9 ?
    C14 C15 C16 . . 120.4(3) ?
    C14 C15 H15 . . 119.8 ?
    C16 C15 H15 . . 119.8 ?
    C15 C16 C17 . . 120.4(3) ?
    C15 C16 H16 . . 119.8 ?
    C17 C16 H16 . . 119.8 ?
    O8 C17 C16 . . 124.5(2) ?
    O8 C17 C12 . . 115.3(2) ?
    C16 C17 C12 . . 120.2(2) ?
    O8 C18 H18A . . 109.5 ?
    O8 C18 H18B . . 109.5 ?
    H18A C18 H18B . . 109.5 ?
    O8 C18 H18C . . 109.5 ?
    H18A C18 H18C . . 109.5 ?
    H18B C18 H18C . . 109.5 ?
    O1 N1 O2 . . 122.7(2) ?
    O1 N1 C1 . . 118.9(2) ?
    O2 N1 C1 . . 118.4(2) ?
    C10 N3 C9 . . 110.9(2) ?
    C10 N3 H3A . . 107(2) ?
    C9 N3 H3A . . 112(2) ?
    C10 N3 H3B . . 115.4(18) ?
    C9 N3 H3B . . 104.9(17) ?
    H3A N3 H3B . . 107(3) ?
    C12 N4 C11 . . 117.54(18) ?
    C12 N4 C8 . . 115.96(18) ?
    C11 N4 C8 . . 110.66(19) ?
    C7 O6 H6A . . 106.5(19) ?
    C4 O7 H6A . . 102.6(15) ?
    C17 O8 C18 . . 118.5(2) ?
    O3 N2 O4A . . 122.2(7) ?
    O3 N2 O4B . . 118.7(15) ?
    O3 N2 C3 . . 118.5(2) ?
    O4A N2 C3 . . 118.2(8) ?
    O4B N2 C3 . . 119.7(14) ?
loop_
    _geom_torsion_atom_site_label_1
    _geom_torsion_atom_site_label_2
    _geom_torsion_atom_site_label_3
    _geom_torsion_atom_site_label_4
    _geom_torsion_site_symmetry_1
    _geom_torsion_site_symmetry_2
    _geom_torsion_site_symmetry_3
    _geom_torsion_site_symmetry_4
    _geom_torsion
    _geom_torsion_publ_flag
    C6 C1 C2 C3 . . . . -1.0(4) ?
    N1 C1 C2 C3 . . . . 179.6(2) ?
    C1 C2 C3 C4 . . . . 1.4(4) ?
    C1 C2 C3 N2 . . . . -179.4(2) ?
    C2 C3 C4 O7 . . . . 179.3(2) ?
    N2 C3 C4 O7 . . . . 0.2(4) ?
    C2 C3 C4 C5 . . . . -0.8(4) ?
    N2 C3 C4 C5 . . . . -179.9(2) ?
    O7 C4 C5 C6 . . . . 179.6(2) ?
    C3 C4 C5 C6 . . . . -0.3(3) ?
    O7 C4 C5 C7 . . . . -0.9(4) ?
    C3 C4 C5 C7 . . . . 179.2(2) ?
    C4 C5 C6 C1 . . . . 0.7(4) ?
    C7 C5 C6 C1 . . . . -178.8(2) ?
    C2 C1 C6 C5 . . . . 0.0(4) ?
    N1 C1 C6 C5 . . . . 179.3(2) ?
    C6 C5 C7 O5 . . . . -1.3(4) ?
    C4 C5 C7 O5 . . . . 179.1(2) ?
    C6 C5 C7 O6 . . . . 178.9(2) ?
    C4 C5 C7 O6 . . . . -0.6(4) ?
    N4 C8 C9 N3 . . . . 58.4(3) ?
    N3 C10 C11 N4 . . . . -56.8(3) ?
    C17 C12 C13 C14 . . . . 1.1(4) ?
    N4 C12 C13 C14 . . . . 177.1(2) ?
    C12 C13 C14 C15 . . . . 0.1(4) ?
    C13 C14 C15 C16 . . . . -0.9(4) ?
    C14 C15 C16 C17 . . . . 0.5(4) ?
    C15 C16 C17 O8 . . . . -178.2(2) ?
    C15 C16 C17 C12 . . . . 0.6(4) ?
    C13 C12 C17 O8 . . . . 177.5(2) ?
    N4 C12 C17 O8 . . . . 1.3(3) ?
    C13 C12 C17 C16 . . . . -1.4(4) ?
    N4 C12 C17 C16 . . . . -177.7(2) ?
    C2 C1 N1 O1 . . . . -0.8(4) ?
    C6 C1 N1 O1 . . . . 179.8(3) ?
    C2 C1 N1 O2 . . . . 178.7(2) ?
    C6 C1 N1 O2 . . . . -0.7(4) ?
    C11 C10 N3 C9 . . . . 54.4(3) ?
    C8 C9 N3 C10 . . . . -55.3(3) ?
    C13 C12 N4 C11 . . . . -14.9(3) ?
    C17 C12 N4 C11 . . . . 161.1(2) ?
    C13 C12 N4 C8 . . . . 119.2(3) ?
    C17 C12 N4 C8 . . . . -64.7(3) ?
    C10 C11 N4 C12 . . . . -162.6(2) ?
    C10 C11 N4 C8 . . . . 61.0(3) ?
    C9 C8 N4 C12 . . . . 161.0(2) ?
    C9 C8 N4 C11 . . . . -61.9(3) ?
    C16 C17 O8 C18 . . . . -3.3(4) ?
    C12 C17 O8 C18 . . . . 177.8(2) ?
    C2 C3 N2 O3 . . . . -13.1(3) ?
    C4 C3 N2 O3 . . . . 166.1(2) ?
    C2 C3 N2 O4A . . . . 155.4(6) ?
    C4 C3 N2 O4A . . . . -25.4(7) ?
    C2 C3 N2 O4B . . . . -172.7(12) ?
    C4 C3 N2 O4B . . . . 6.4(13) ?
loop_
    _geom_hbond_atom_site_label_D
    _geom_hbond_atom_site_label_H
    _geom_hbond_atom_site_label_A
    _geom_hbond_site_symmetry_A
    _geom_hbond_distance_DH
    _geom_hbond_distance_HA
    _geom_hbond_distance_DA
    _geom_hbond_angle_DHA
    _geom_hbond_publ_flag
    O6 H6A O7 . 1.14(3) 1.37(3) 2.448(2) 154(3) yes
    N3 H3A O5 . 0.94(4) 2.02(4) 2.936(3) 165(3) yes
    N3 H3A O6 . 0.94(4) 2.44(3) 3.153(3) 133(2) yes
    N3 H3B O7 2_765 0.97(3) 1.83(3) 2.787(3) 166(3) yes
    C2 H2 O1 2 0.93 2.66 3.581(3) 173.5 yes
    C9 H9A O3 2_665 0.97 2.44 3.254(4) 141.4 yes
    C10 H10B O2 1_655 0.97 2.43 3.319(3) 152.2 yes
    C10 H10A O4A 2_765 0.97 2.50 3.118(10) 121.7 yes
    C14 H14 O5 2_666 0.93 2.74 3.481(3) 137 yes
    C18 H18C N4 2_776 0.96 2.74 3.552(4) 142.6 yes
_shelx_space_group_comment
;
The symmetry employed for this shelxl refinement is uniquely defined
by the following loop, which should always be used as a source of
symmetry information in preference to the above space-group names.
They are only intended as comments.
;
_shelx_estimated_absorpt_T_min     0.979
_shelx_estimated_absorpt_T_max     0.988
_iucr_refine_instructions_details
;
TITL NMPPDNS in P-1
    shelx.res
    created by SHELXL-2018/3 at 22:26:19 on 16-May-2022
CELL 0.71073 7.3729 8.4842 15.5411 88.954 81.333 89.352
ZERR 2 0.0006 0.0007 0.0013 0.004 0.004 0.003
LATT 1
SFAC C H N O
UNIT 36 40 8 16
EQIV $1 1+X,+Y,+Z
EQIV $2 2-X,1-Y,-Z
EQIV $3 1-X,1-Y,-Z
EQIV $4 -X,-Y,-Z
EQIV $5 2-X,2-Y,1-Z
SADI O4A N2 O4B N2
L.S. 64
PLAN  5
SIZE 0.1 0.15 0.18
TEMP 23
HTAB C2 O1_$4
HTAB C9 O3_$3
HTAB C10 O2_$1
HTAB N3 O5
HTAB N3 O6
HTAB N3 O7_$2
HTAB C18 N4_$5
HTAB C10 O4A_$2
MPLA 9 N1 C1 C2 C3 C4 C5 C6 C7 N2
CONF
MORE -1
BOND $H
fmap 2
acta
MERG 2
SHEL 100 0.79
REM <olex2.extras>
REM <HklSrc "%.\\NMPPDNS.hkl">
REM </olex2.extras>
WGHT    0.058800    0.184400
EXTI    0.050223
FVAR       0.26934
C1    1    0.277993    0.215885    0.072842    11.00000    0.03734    0.04223 =
         0.03841    0.00153   -0.00428   -0.00824
C2    1    0.326171    0.159911   -0.009950    11.00000    0.04112    0.04039 =
         0.04052   -0.00421   -0.00967   -0.00127
AFIX  43
H2    2    0.245907    0.096812   -0.034491    11.00000   -1.20000
AFIX   0
C3    1    0.494237    0.198191   -0.056079    11.00000    0.04069    0.04177 =
         0.03254   -0.00690   -0.00711    0.00159
C4    1    0.624583    0.291717   -0.020946    11.00000    0.03509    0.04422 =
         0.03587   -0.00099   -0.00304   -0.00033
C5    1    0.566956    0.345088    0.065984    11.00000    0.03712    0.03826 =
         0.03168   -0.00120   -0.00442   -0.00340
C6    1    0.397299    0.307866    0.110711    11.00000    0.04432    0.04332 =
         0.03231   -0.00186   -0.00347   -0.00176
AFIX  43
H6    2    0.362307    0.344693    0.166821    11.00000   -1.20000
AFIX   0
C7    1    0.692437    0.441033    0.108970    11.00000    0.04453    0.05249 =
         0.03421   -0.00392   -0.00569   -0.00597
C8    1    0.761266    0.796134    0.326277    11.00000    0.04148    0.05995 =
         0.03408    0.00082   -0.00446    0.00177
AFIX  23
H8A   2    0.714529    0.899464    0.344577    11.00000   -1.20000
H8B   2    0.659791    0.734255    0.312652    11.00000   -1.20000
AFIX   0
C9    1    0.905336    0.812215    0.246966    11.00000    0.05092    0.07465 =
         0.03839    0.00667   -0.00738   -0.00045
AFIX  23
H9A   2    0.851985    0.862088    0.199882    11.00000   -1.20000
H9B   2    1.003753    0.878425    0.260013    11.00000   -1.20000
AFIX   0
C10   1    1.051559    0.569777    0.292456    11.00000    0.05299    0.05674 =
         0.04722   -0.01984   -0.00147    0.00798
AFIX  23
H10A  2    1.157647    0.624708    0.306580    11.00000   -1.20000
H10B  2    1.090079    0.464033    0.274758    11.00000   -1.20000
AFIX   0
C11   1    0.906770    0.560945    0.371582    11.00000    0.04847    0.04383 =
         0.04245   -0.00823   -0.00633   -0.00020
AFIX  23
H11A  2    0.804693    0.498591    0.359076    11.00000   -1.20000
H11B  2    0.957081    0.510002    0.419258    11.00000   -1.20000
AFIX   0
C12   1    0.746736    0.737726    0.481686    11.00000    0.03174    0.04069 =
         0.03288   -0.00440   -0.00638    0.00106
C13   1    0.675973    0.613038    0.534465    11.00000    0.04197    0.04528 =
         0.04347    0.00212   -0.00475   -0.00248
AFIX  43
H13   2    0.686122    0.511151    0.513072    11.00000   -1.20000
AFIX   0
C14   1    0.589594    0.638348    0.619379    11.00000    0.04745    0.08160 =
         0.04415    0.01731   -0.00094   -0.00069
AFIX  43
H14   2    0.542766    0.553503    0.654172    11.00000   -1.20000
AFIX   0
C15   1    0.573819    0.786025    0.651199    11.00000    0.05910    0.09749 =
         0.03609   -0.00903   -0.00583    0.01481
AFIX  43
H15   2    0.514640    0.802436    0.707561    11.00000   -1.20000
AFIX   0
C16   1    0.644836    0.912110    0.600649    11.00000    0.05625    0.06275 =
         0.05469   -0.02595   -0.01328    0.01314
AFIX  43
H16   2    0.634257    1.013138    0.623208    11.00000   -1.20000
AFIX   0
C17   1    0.731724    0.889483    0.516614    11.00000    0.03774    0.04505 =
         0.04406   -0.00860   -0.00965    0.00178
C18   1    0.795144    1.164570    0.492199    11.00000    0.06874    0.03711 =
         0.13534   -0.02337   -0.03449    0.00345
AFIX 137
H18A  2    0.667923    1.193863    0.505074    11.00000   -1.50000
H18B  2    0.855921    1.233884    0.447752    11.00000   -1.50000
H18C  2    0.851231    1.172510    0.543815    11.00000   -1.50000
AFIX   0
N1    3    0.099598    0.175768    0.121075    11.00000    0.05081    0.06248 =
         0.04966   -0.00611    0.00252   -0.01725
PART 1
O4A   4    0.648109    0.206271   -0.196835    10.65000    0.06193    0.13490 =
         0.03881   -0.02657    0.00537   -0.02889
PART 0
N3    3    0.980410    0.653829    0.219498    11.00000    0.04919    0.08391 =
         0.03362   -0.01683   -0.00184   -0.01198
N4    3    0.842828    0.718482    0.396442    11.00000    0.04274    0.03790 =
         0.02914   -0.00342   -0.00384    0.00571
O1    4   -0.003292    0.095100    0.086439    11.00000    0.06524    0.10541 =
         0.07106   -0.01933   -0.00055   -0.04284
O2    4    0.059559    0.223929    0.195407    11.00000    0.06368    0.10580 =
         0.05718   -0.02443    0.01622   -0.02928
O3    4    0.438640    0.033745   -0.165244    11.00000    0.06790    0.07921 =
         0.06463   -0.03125   -0.01251   -0.01080
O5    4    0.651396    0.492020    0.182653    11.00000    0.05848    0.08133 =
         0.03881   -0.01539   -0.00240   -0.02204
O6    4    0.853757    0.471298    0.064263    11.00000    0.04671    0.08578 =
         0.04090   -0.01168    0.00271   -0.02499
O7    4    0.783162    0.328372   -0.061900    11.00000    0.04126    0.07824 =
         0.03744   -0.01107    0.00246   -0.01386
O8    4    0.810483    1.006767    0.462509    11.00000    0.05697    0.03725 =
         0.07299   -0.00693   -0.01053   -0.00397
N2    3    0.536123    0.136162   -0.143950    11.00000    0.04235    0.06830 =
         0.04392   -0.01358   -0.00673    0.00180
PART 2
O4B   4    0.690489    0.152579   -0.185386    10.35000    0.04764    0.13763 =
         0.07770   -0.05233    0.02303   -0.02821
PART 0
H3A   2    0.890662    0.589272    0.202314    11.00000    0.08718
H3B   2    1.070265    0.674348    0.168267    11.00000    0.08453
H6A   2    0.856622    0.414777   -0.001516    11.00000    0.12495
HKLF 4
REM  NMPPDNS in P-1
REM wR2 = 0.1395, GooF = S = 1.023, Restrained GooF = 1.023 for all data
REM R1 = 0.0480 for 2035 Fo > 4sig(Fo) and 0.1005 for all 3513 data
REM 294 parameters refined using 1 restraints
END
WGHT      0.0590      0.1827
REM Highest difference peak  0.232,  deepest hole -0.217,  1-sigma level  0.047
Q1    1   0.3285  0.1620  0.0394  11.00000  0.05    0.23
Q2    1   0.1246  0.0386  0.0933  11.00000  0.05    0.23
Q3    1   0.0311  0.0199 -0.0037  11.00000  0.05    0.22
Q4    1   0.5974  0.3051  0.0378  11.00000  0.05    0.17
Q5    1   0.2515  0.0372 -0.0630  11.00000  0.05    0.17
;
data_publication_text
_journal_date_recd_electronic     2022-05-17
_journal_date_accepted     2022-07-05
_journal_name_full     'Acta Crystallographica, Section E'
_journal_year     2022
_journal_volume     78
_journal_issue      8
_journal_page_first     0
_journal_page_last     0
_journal_paper_category     GO
_journal_paper_doi     10.1107/S2056989022006831
_journal_coeditor_code     EX2058
loop_
    _publ_contact_author_name
    _publ_contact_author_address
    _publ_contact_author_email
    'Seethalakshmi, Thangaraj'
;
PG and Research Department of Physics,
Government Arts College (Autonomous and Affiliated to Bharathidasan \
University, Tiruchirappalli), Thanthonimalai,
Karur 639 005, Tamil Nadu, India
;
 'seethabala@gmail.com'
    'Venkatesan, Perumal'
;
Department of Chemistry, Srimad Andavan Arts and Science
College(Autonomous), Tiruchirappalli 620005, Tamil Nadu, India
;
 'venkat@andavancollege.ac.in'
_publ_contact_author_fax     ?
_publ_contact_author_phone     '+91-9843454526'
_publ_section_title
;
Crystal structure of 4-(2-methoxyphenyl)piperazin-1-ium 3,5-dintrosalicylate
;
_publ_section_title_footnote     .
loop_
    _publ_author_name
    _publ_author_footnote
    _publ_author_address
    'Subha, Veerappan' .
;
PG and Research Department of Physics, Government Arts College (Autonomous and \
Affiliated to Bharathidasan University, Tiruchirappalli), Thanthonimalai,
Karur-639 005, Tamil Nadu, India
;
    'Seethalakshmi, Thangaraj' .
;
PG and Research Department of Physics, Government Arts College (Autonomous and \
Affiliated to Bharathidasan University, Tiruchirappalli), Thanthonimalai,
Karur-639 005, Tamil Nadu, India
;
    'Balakrishnan, Thangavelu' .
;
Crystal Growth Laboratory, PG and Research Department of Physics, Periyar EVR \
Government College (Autonomous and Affiliated to Bharathidasan University,
Tiruchirappalli), Tiruchirappalli-620 023, Tamil Nadu, India
;
    'Percino, M. Judith' .
;
Unidad de Pol\'imeros y Electr\'onica Org\'anica, Instituto de Ciencias,
Benem\'erita Universidad Aut\'onoma de Puebla, Val3-Ecocampus Valsequillo,
Independencia O2 Sur 50, San Pedro Zacachimalpa, 72960, Puebla,
Mexico
;
    'Venkatesan, Perumal' .
;
Department of Chemistry, Srimad Andavan Arts and Science College (Autonomous),
Tiruchirappalli-620 005, Tamil Nadu,
India
;
_publ_section_synopsis
;
The different intra and intermolecular hydrogen-bonding interactions in the
crystal structure of the title salt are discussed.
;
